# Supplementary material for: Extracellular Vesicles from Capparis spinosa Modulate Epithelial-to-Mesenchymal Transition in Huh7 Hepatocellular Carcinoma Cells
Source: Nanomaterials (Basel). 2026 Mar 25;16(7):394. doi: 10.3390/nano16070394 (PMC13074539; doi:10.3390/nano16070394)
Supplement: Supplementary file 1 [file nanomaterials-16-00394-s001.zip]

Archive with 1 entries (1 files):
- nanomaterials-4155424-supplementary.pdf
